# Supplementary material for: Mechanisms of gait phase entrainment in healthy subjects during rhythmic electrical stimulation of the medial gastrocnemius
Source: PLoS One. 2020 Oct 23;15(10):e0241339. doi: 10.1371/journal.pone.0241339 (PMC7584166; doi:10.1371/journal.pone.0241339)
Supplement: S1 Raw data — (ZIP) [file pone.0241339.s001.zip]

Archive with 23 entries (19 files):
- Raw Data/
- Raw Data/Muscle_Force/
- Raw Data/Muscle_Force/S1.mat
- Raw Data/Muscle_Force/S2.mat
- Raw Data/Muscle_Force/S3.mat
- Raw Data/Muscle_Force/S4.mat
- Raw Data/Muscle_Force/S5.mat
- Raw Data/Overground_Entrainment/
- Raw Data/Overground_Entrainment/S3.mat
- Raw Data/Overground_Entrainment/S4.mat
- Raw Data/Overground_Entrainment/S5.mat
- Raw Data/Overground_Entrainment/S6.mat
- Raw Data/Overground_Entrainment/S7.mat
- Raw Data/Overground_Entrainment/S8.mat
- Raw Data/Treadmill_Entrainment/
- Raw Data/Treadmill_Entrainment/S1.mat
- Raw Data/Treadmill_Entrainment/S2.mat
- Raw Data/Treadmill_Entrainment/S3.mat
- Raw Data/Treadmill_Entrainment/S4.mat
- Raw Data/Treadmill_Entrainment/S5.mat
- Raw Data/Treadmill_Entrainment/S6.mat
- Raw Data/Treadmill_Entrainment/S7.mat
- Raw Data/Treadmill_Entrainment/S8.mat
